# Supplementary material for: Expression Levels of Detoxification Enzyme Genes from Dendroctonus armandi (Coleoptera: Curculionidae) Fed on a Solid Diet Containing Pine Phloem and Terpenoids
Source: Insects. 2021 Oct 11;12(10):926. doi: 10.3390/insects12100926 (PMC8541301; doi:10.3390/insects12100926)
Supplement: Supplementary file 1 [file insects-12-00926-s001.zip]

Archive with 1 entries (1 files):
- insects-1380890-supplementary.pdf
